# Supplementary material for: Protein-tyrosine phosphorylation interaction network in Bacillus subtilis reveals new substrates, kinase activators and kinase cross-talk
Source: Front Microbiol. 2014 Oct 22;5:538. doi: 10.3389/fmicb.2014.00538 (PMC4205851; doi:10.3389/fmicb.2014.00538)
Supplement: Supplementary file 1 [file Table1.XLSX]

## Sheet: results y2HB screens
Table S1:	Results from yeast two-hybrid screenings of the B. subtilis genomic library and PPi matricial (binary) assays
Bait name (BD-fusion )	gene	Product	Frag-bait start aa	Frag-bait end aa	Prey name (AD-fusion )	gene	function	Frag-prey start aa	Frag-prey end aa	Prey total length aa	Class
PtkA	ywqD	protein tyrosine kinase	1	237	TkmA	ywqC	modulator of PtkA activity	1	248	248	C1
					TkmA	ywqC	modulator of PtkA activity	56	248	248	C1
					TkmA	ywqC	modulator of PtkA activity	26	248	248	C1
					TkmA	ywqC	modulator of PtkA activity	131	248	248	C1
					TkmA	ywqC	modulator of PtkA activity	78	248	248	C1
					TkmA	ywqC	modulator of PtkA activity	187	248	248	C1
					MinD		ATPase activator of MinC	89	226	268	C1
					MinD		ATPase activator of MinC	135	268	268	C1
					SalA	ybaL	MRP family regulator	230	352	352	C1
					SalA	ybaL	MRP family regulator	294	352	352	C1
PtkA_K59M	ywqD_K59M	ptkA /catalytic mutant	1	237	def	yloK	formylmethionine deformylase	51	155	160	C1
					def	yloK	formylmethionine deformylase	59	160	160	C1
					def	yloK	formylmethionine deformylase	59	155	160	C1
PtkA_3YF*	ywqD_3YF	ptkA Y225M, Y227M and Y228M auto-phosphorylation mutant	1	237	TkmA	ywqC	modulator of PtkA activity	174	248	248	C1
					SalA	ybaL	MRP family regulator	230	352	352	C1
* 3YF refers to autocatalytic site triple mutant Y225F, Y227F and Y228F
TkmA	ywqC	modulator of PtkA activity	1	248	YvcB		conserved hypothetical	318	502	636	C1
					YvcB		conserved hypothetical	373	505	636	C1
					YqbO		skin element protein	450	628	1585	C2
					PtkA	ywqD	protein tyrosine kinase	10	237	237	C2
					PtkB	yveL, epsB	protein tyrosine kinase	1	227	227	C1
					PtkB	yveL, epsB	protein tyrosine kinase	26	227	227	C1
					FatR	yrhI, bscR	transcriptional repressor	101	194	194	C2
					YrrO		putative peptidase activity	203	422	422	C2
					YhaH		hypothetical/acid tolerance protein	5	118	118	C2
					YesS		transcriptional regulator (AraC/XylS )	192	303	761	C2
TkmA-NCter	cytosolic domains				YdeL		transcritional activator	213	264	463	C2
					YxaD		transcriptional regulator	1	143	143	C1
					YxaD		transcriptional regulator	28	143	143	C1
PtkB	YveL, EpsB	protein tyrosine kinase	1	227	YabT		serine/threonine-protein kinase	1	338	338	C2
					AddB		ATP-dependent deoxyribonuclease	502	582	1166	C2
					MutL		DNA mismatch repair	526	625	625	C2
					PolA		DNA polymerase I	408	733	880	C2
					RpoB		RNA polymerase beta subunit	656	1067	1193	C1
					RpoB		RNA polymerase beta subunit	500	1107	1193	C1
					RpoB		RNA polymerase beta subunit	500	926	1193	C1
					TkmA	ywqC	modulator of PtkA activity	186	248	248	C1
					TkmA	ywqC	modulator of PtkA activity	203	248	248	C1
					TkmA	ywqC	modulator of PtkA activity	180	248	248	C1
					TkmA	ywqC	modulator of PtkA activity	1	248	248	C1
					TkmA	ywqC	modulator of PtkA activity	131	248	248	C1
					TkmA	ywqC	modulator of PtkA activity	187	248	248	C1
					TkmA	ywqC	modulator of PtkA activity	56	248	248	C1
					TkmA	ywqC	modulator of PtkA activity	78	248	248	C1
					MinD		ATPase activator of MinC	44	227	268	C1
					MinD		ATPase activator of MinC	89	226	268	C1
					MinD		ATPase activator of MinC	135	268	268	C1
					MinD		ATPase activator of MinC	1	268	268	C1
					RpsB		ribosomal protein 2	170	208	246	C2
					PcrA	yerF	ATP-dependent DNA helicase	461	739	739	C2
					GuaA		GMP synthetase	310	487	513	C2
					PyrE		orotate phosphoribosyl transferase	81	216	216	C2
					BfmBB		2-oxoisovalerate dehydrogenase	143	424	424	C2
TkmB	YveK, EpsA	modulator of protein tyrosine kinase EpsB	1	234	PtkB	epsB, yveL	protein tyrosine kinase	1	227	227	C2
					TkmB	epsA, yveK	modulator of protein tyrosine kinase EpsB	1	234	234	C2
					TkmA	ywqC	modulator of PtkA activity	56	248	248	C1
					TkmA	ywqC	modulator of PtkA activity	78	248	248	C1
					MinD		ATPase activator of MinC	1	268	268	C2
PtpZ	ywqE	tyrosine phosphatase	1	254	MutL		DNA mismatch repair	526	625	625	C2
					PolA		DNA polymerase I	408	733	880	C2
					RpoB		RNA polymerase beta subunit	656	1067	1193	C1
					RpoB		RNA polymerase beta subunit	500	1107	1193	C1
					RghR	yvaN	transcriptional repressor	91	135	135	C2
					MinD		ATPase activator of MinC	89	226	268	C1
					TkmA		modulator of PtkA activity	56	248	248	C1
					TkmA		modulator of PtkA activity	187	248	248	C1
YfkJ		tyrosine phosphatase	1	156	ComEC	comD	DNA channel	539	590	776	C1
					ComEC	comD	DNA channel	1	776	776	C1
					CotQ	yvdP	spore envelope	361	418	447	C2
					AcoC		acetoin dehydrogenase E2 component	151	398	398	C1
					AcoC		acetoin dehydrogenase E2 component	3	398	398	C1
					AcoC		acetoin dehydrogenase E2 component	70	244	398	C1
					AcoC		acetoin dehydrogenase E2 component	116	398	398	C1
YwlE		tyrosine phosphatase,YfkJ paralog	1	150	YhaM		RNase YhaM	24	>238	314	C2
					AcoC	yfjL	acetoin dehydrogenase E2 component	70	398	398	C1
					AcoC	yfjL	acetoin dehydrogenase E2 component	151	398	398	C1
					AcoC	yfjL	acetoin dehydrogenase E2 component	21	398	398	C1
					AcoC	yfjL	acetoin dehydrogenase E2 component	3	398	398	C1
					AcoC	yfjL	acetoin dehydrogenase E2 component	116	398	398	C1
					htpG	yxbB	class III heat-shock protein	125	264	626	C2
					yomE		putative glycolsyl hydrolase	297	331	644	C2
					yxdJ		two-component response regulator	100	229	229	C2
					CotQ	yvdP	spore envelope	361	418	447	C2
					ComEC	comD	DNA channel	1	776	776	C2
YabT	N-ter truncated	putative Ser/Thr kinase	44	338	YesS		transcriptional regulator	192	303	761	C2
					FtsW	ylaO	cell-division protein	150	183	403	C1
					MinD		ATPase activator of MinC	44	227	268	C1
					YerP	swrC	swarming protein	615	989	1065	C1
					YkoT		skin element protein	1	337	337	C1
YabT	full	putative Ser/Thr kinase	1	338	RecA	RecE	DNA repair/recombination	1	347	347	C2
					TkmA	ywqC	modulator of PtkA activity	1	248	248	C2
					RpoB		RNA polymerase beta subunit	14	820	1093	C2
					SwrC	yerP	swarming protein	615	989	1065	C1
					SwrC	yerP	swarming protein	639	989	1065	C1
					SwrC	yerP	swarming protein	653	989	1065	C1
					SwrC	yerP	swarming protein	629	970	1065	C1
					AppC		oligopeptide ABC transporter	20	303	303	C1
					FliF		flagellar basal-body M-ring protein	52	536	536	C2
					FliF		flagellar basal-body M-ring protein	80	536	536	C2
					FliF		flagellar basal-body M-ring protein	89	536	536	C2
					FruA		fructose-specific phosphotransferase system, EIIABC	109	508	635	C1
					FruA		fructose-specific phosphotransferase system, EIIABC	144	503	635	C1
					FruA		fructose-specific phosphotransferase system, EIIABC	405	635	635	C1
					SigW		RNA polymerase ECF-type sigma factor SigW	46	171	187	C2
					TreP	treB	trehalose-specific phosphotransferase system, EIIBC component	12	144	470	C2
					WapA		cell wall-associated protein precursor	1996	2334	2334	C2
					XhlA		host cell lysis	7	89	89	C1
					XhlA		host cell lysis	30	89	89	C1
					YclI		ABC transporter	197	412	486	C2
					MntH	ydaR	manganese transporter	76	217	425	C2
					NatB	yhaP	ABC transporter	74	226	419	C1
					NatB	yhaP	ABC transporter	148	225	419	C1
					YhgE		putative methyl accepting protein	227	679	775	C1
					YhgE		putative methyl accepting protein	428	679	775	C1
					YhgE		putative methyl accepting protein	471	696	775	C1
					YknZ		ABC transporter	83	397	397	C1
					FtsW	ylaO	cell-division protein	150	183	403	C1
					MrpA	yufT	Na+/H+ antiporter subunit	562	772	774	C2
					NhaK	yvgP	cation/H+ antiporter	1	40	670	C1
					NhaK	yvgP	cation/H+ antiporter	1	29	670	C1
					CopA	yvgX	copper transporting ATPase	316	494	803	C2
					AnsR		transcriptional regulator	1	116	116	C2
					CisA	spoIVCA	site-specific DNA recombinase	210	>397	500	C1
					SbcE	yhaN	SMC-like protein	211	507	963	C2
					NatB	yhaP	ABC transporter	74	226	419	C2
					YkcC		putative glycosyltransferase	1	323	323	C2
					YqbD		skin element protein	76	322	322	C1
					YqbD		skin element protein	90	322	322	C1
					YqbD		skin element protein	113	>212	322	C1
					YqbD		skin element protein	145	305	322	C1
					YqbO		skin element protein	212	407	1585	C2
					MinD		ATPase activator of MinC	1	268	268	C1
					YqfF		putative hydrolase	47	>158	711	C2
					PtpZ	ywqE	protein tyrosine phosphatase	1	250	250	C2
					RacA	ywkC	cell division protein	43	184	184	C1
					RacA	ywkC	cell division protein	28	184	184	C1
					RacA	ywkC	cell division protein	68	184	184	C1
					RacA	ywkC	cell division protein	88	184	184	C1
SpoIIE	SpoIIH,K	serine phosphatase,YabT operon	1	827	SrfAA		surfactin synthetase / competence	1	855	3588	C2
					SwrC	yerP	swarming	67	543	1065	C1
					SwrC	yerP	swarming	629	970	1065	C1
					SwrC	yerP	swarming	639	833	1065	C1
					XhlA		host cell lysis	30	89	89	C2
					AnsR		transcriptional regulator	1	116	116	C2
					FruA		fructose-specific phosphotransferase system, EIIABC	144	>283	635	C2
					FruA		fructose-specific phosphotransferase system, EIIABC	109	508	635	C1
					FruA		fructose-specific phosphotransferase system, EIIABC	1	417	635	C1
					CisA	spoIVCA	site-specific DNA recombinase	210	>397	500	C1
					SbcE	yhaN	SMC-like protein	211	507	963	C2
					NatB	yhaP	ABC transporter	74	226	419	C2
					YhgE		putative Methyl accepting protein	227	679	775	C2
					YkcC		putative glycosyltransferase	1	323	323	C2
					YqbD		skin element protein	76	322	322	C2
					YqbD		skin element protein	113	>212	322	C1
					YqbD		skin element protein	145	305	322	C1
					YqbO		skin element protein	212	407	1585	C2
					YqfF		putative hydrolase	47	>158	711	C2
					RecA	recE	DNA repair/recombination	1	347	347	C2
					RacA	ywkC	cell division protein	88	184	184	C1
					RacA	ywkC	cell division protein	43	184	184	C1
					RacA	ywkC	cell division protein	68	184	184	C1
PrkD	YbdM				RsfA	ywfN	prespore-specific regulatory gene	58	256	258	C1
					RsfA	ywfN	prespore-specific regulatory gene	75	256	258	C1
					RsfA	ywfN	prespore-specific regulatory gene	79	258	258	C1
					RsfA	ywfN	prespore-specific regulatory gene	105	256	258	C1
					RsfA	ywfN	prespore-specific regulatory gene	110	258	258	C1
					RsfA	ywfN	prespore-specific regulatory gene	165	257	258	C1
		protein kinase D	1	256	DnaC		replicative DNA helicase	151	454	454	C2
					SalA	yabL	MRP family regulator	294	352	352	C1
					SalA	yabL	MRP family regulator	230	352	352	C1
					SecA		translocase binding subunit (ATPase)	682	841	841	C1
					SecA		translocase binding subunit (ATPase)	682	811	841	C1
					NrnA		Bifunctional oligoribonuclease and PAP phosphatase	158	276	313	C2
MinD		ATPase activator of MinC	1	268	MinC		Cell division regulator	1	226	226	C2
SalA	ybaL	MRP family regulator	1	352	FadF	ywjF	regulation of fatty acid degradation	219	387	705	C1
					FadF	ywjF	regulation of fatty acid degradation	219	>344	705	C1
					FadF	ywjF	regulation of fatty acid degradation	238	343	705	C1
					FadF	ywjF	regulation of fatty acid degradation	243	>400	705	C1
					FadF	ywjF	regulation of fatty acid degradation	243	381	705	C1
					yloB		unknown	718	816	890	C2
MinC		Cell division regulator	1	226	MinC		Cell division regulator	1	226	226	C2
					MinD		ATPase activator of MinD	1	268	268	C2
					sat	ylnB	sulfate adenylyltransferase	98	149	382	C2
YvcJ		GTPase	1	295	TkmB	yveK	modulator of PtkB activity	197	234	234	C2
RecA-Nter (aa1-243)					TkmA	ywqC	modulator of protein tyrosine kinase PtkA	56	248	248	C1
					TkmA	ywqC	modulator of protein tyrosine kinase PtkA	78	248	248	C1
					TkmA	ywqC	modulator of protein tyrosine kinase PtkA	187	248	248	C1
RsbT					PrkD	ybdM	protein serine/threonine Kinase	1	256	256	C1
					PtpZ	ywqE	protein tyrosine phosphatase	1	254	254	C1
					PtkA-3Y-E	ywqD	protein tyrosine kinase	1	237	237	C1
					PtkA-D81A	ywqD	protein tyrosine kinase	1	237	237	C1
