# Supplementary material for: Protein-tyrosine phosphorylation interaction network in Bacillus subtilis reveals new substrates, kinase activators and kinase cross-talk
Source: Front Microbiol. 2014 Oct 22;5:538. doi: 10.3389/fmicb.2014.00538 (PMC4205851; doi:10.3389/fmicb.2014.00538)
Supplement: Supplementary file 2 [file Table2.XLSX]

## Sheet: Network summary
Table S2:					Summary of interacting pairs within completed PPi network
Bait name (pGBDU- )	Product	Frag-bait start aa	Frag-bait end aa	Bait length aa	Prey name (pGAD- )	Prey Minimal SID*	Source	Biological relevance	Experimental Validation of interaction
PtkA	protein tyrosine kinase	1	237	237	TkmA	187-248/248 (RI)	this work	yes	Mjakovic et al., 2003
PtkA					MinD	135-226/268	this work	yes	this work
PtkA					SalA	294-352/352	this work	yes	Derouiche et al., to be published
PtkA					def	59-155/160	this work	high
TkmA	modulator of PtkA activity	1	248	248	YvcB	373-505/636	this work	high
TkmA					YqbO	450-628/628	this work
TkmA					PtkA	10-237/237	this work	yes	Mijakovic et al., 2003
TkmA					PtkB	26-227/227	this work	high
TkmA					FatR	101-194/194	this work	yes	Derouiche et al. 2013
TkmA					YrrO	203-422/422	this work
TkmA					YhaH	5-118/118	this work
TkmA					YesS	192-303/761	this work
TkmA					YdeL	213-264/463	this work
TkmA					YxaD	28-143/143	this work	high
PtkB	protein tyrosine kinase	1	227	227	YabT	1-238/238	this work
PtkB					AddB	502-582/1166	this work
PtkB					MutL	526-625/625	this work
PtkB					PolA	408-733/880	this work		potential subtrate
PtkB					RpoB	500-926/1193	this work	high	potential subtrate
PtkB					TkmA	203-248/248	this work	high
PtkB					MinD	135-226/268	this work	high
PtkB					RpsB	170-208/246	this work
PtkB					PcrA	461-739/739	this work
PtkB					GuaA	310-487/513	this work
PtkB					PyrE	81-216/216	this work
PtkB					BfmBB	143-424/424	this work
TkmB	modulator of protein tyrosine kinase EpsB	1	234	234	PtkB	1-227/227	this work	yes	Mijakovic et al., 2003
TkmB					TkmB	1-234/234 (SI)	this work	high
TkmB					TkmA	56-248/248	this work	high
TkmB					MinD	1-268	this work
PtpZ	tyrosine phosphatase	1	254	254	MutL	526-625/625	this work
PtpZ					PolA	408-733/880	this work		potential subtrate
PtpZ					RpoB	500-1067/1193	this work	high	potential subtrate
PtpZ					RghR	91-135/135	this work
PtpZ					MinD	89-226/268	this work	high
PtpZ					TkmA	187-248/248	this work	high
YfkJ	tyrosine phosphatase	1	156	156	ComEC	539-590/776	this work	high
YfkJ					CotQ	361-418/447	this work
YfkJ					AcoC	116-244/398	this work	high
YwlE	tyrosine phosphatase,YfkJ paralog	1	150	150	YhaM	24-314/314	this work
YwlE					AcoC	116-398/398	this work	high
YwlE					HtpG	125-264/626	this work
YwlE					HomE	297-331/644	this work
YwlE					YxdJ	100-229/229	this work
YwlE					CotQ	361-418/447	this work
YwlE					ComEC	1-776/776	this work
YabT	putative Ser/Thr kinase	44	338	338	YesS	192-303/761	this work
YabT					FtsW	150-183/403	this work	high
YabT					MinD	44-227/268	this work	high
YabT					YkoT	1-337/337	this work
YabT	putative Ser/Thr kinase	1	338	338	RecA	1-347/347	this work	yes	Bidnenko et al., 2013
YabT					TkmA	1-248/248	this work
YabT					RpoB	14-820/1093	this work
YabT					SwrC	653-970	this work	high	potential subtrate
YabT					AppC	20-303/303	this work
YabT					FliF	89-536/536	this work	high
YabT					FruA	405-503/635	this work	high	potential subtrate
YabT					SigW	46-171/187	this work
YabT					PtpZ	1-250/250	this work
YabT					TreP	12-144/470	this work
YabT					WapA	1996-2334/2334	this work
YabT					XhlA	30-89/89	this work	high	potential subtrate
YabT					YclI	197-412/486	this work
YabT					MntH	76-217/425	this work
YabT					NatB	148-225/419	this work	high	potential subtrate
YabT					YhgE	471-679/775	this work	high	potential subtrate
YabT					YknZ	83-397/397	this work
YabT					MrpA	562-772/774	this work
YabT					NhaK	1-29/670	this work	high
YabT					CopA	316-494/803	this work
YabT					AnsR	1-116/116	this work		potential subtrate
YabT					CisA	210-500/500	this work		potential subtrate
YabT					SbcE	211-507/963	this work		potential subtrate
YabT					YkcC	1-323/323	this work		potential subtrate
YabT					YqbD	145-305/322	this work	high	potential subtrate
YabT					YqbO	212-407/1585	this work		potential subtrate
YabT					YqfF	47-158/711	this work		potential subtrate
YabT					RacA	88-184/184	this work	yes	this work
YabT					DegS	full	Carsten et al. 2012	yes	Carsten et al. 2012
SpoIIE					RecA	1-347/347	this work	yes	this work
SpoIIE	serine phosphatase,YabT operon	1	827	827	SrfAA	1-855/3588	this work
SpoIIE					SwrC	639-833/1065	this work	high	potential subtrate
SpoIIE					XhlA	30-89/89	this work		potential subtrate
SpoIIE					AnsR	1-116/116	this work		potential subtrate
SpoIIE					FruA	144-508/635	this work	high	potential subtrate
SpoIIE					CisA	210-500/500	this work		potential subtrate
SpoIIE					SbcE	211-507/963	this work		potential subtrate
SpoIIE					NatB	74-226/419	this work		potential subtrate
SpoIIE					YhgE	227-679/419	this work		potential subtrate
SpoIIE					YkcC	1-323/323	this work		potential subtrate
SpoIIE					YqbD	145-305/322	this work	high	potential subtrate
SpoIIE					YqbO	212-407/1585	this work		potential subtrate
SpoIIE					YqfF	47-158/711	this work		potential subtrate
SpoIIE					RacA	88-184/184	this work	yes	this work
PrkD	protein kinase D	1	256	256	DnaC	151-454/454	this work	yes	this work
PrkD					RsfA	165-257/258	this work	high
PrkD					RsbT	1-133/133	this work
PrkD					SecA	682-811/841	this work	high
PrkD					SalA	230-352/352	this work	high
PrkD					NrnA	158-276/313	this work
PrkD					DegS	full	Carsten et al. 2011	yes	Carsten et al. 2011
MinD	ATPase activator of MinC	1	268	268	MinC	1-226/226	this work	yes	Marston et al., 1999
MinC	Cell division regulator	1	226	226	MinC	1-226/226	this work	high	Marston et al., 1999
MinC					MinD	1-268/268	this work	yes	Marston et al., 1999
MinC					sat	98-149/382	this work
YvcJ	GTPase	1	295	295	TkmB	197-234/234	this work
SalA	MRP family regulator	1	352	352	FadF	243-343/705	this work	high
SalA					yloB	718-816/890	this work
RsbT					PtkA	1-237/237	this work	high
RsbT					PtpZ	1-254/254	this work	high
RecA					RecA	1-347/347	Marchadier et al., 2011	yes	Cox et al., 2005
RecA					YdeL	213-265/463	Marchadier et al., 2011
RecA					RghR	91-135/135	Marchadier et al., 2011
RecA					YloB	735-791/890	Marchadier et al., 2011
RecA					ZapA	1-85/85	Marchadier et al., 2011
PcrA					RecA	1-347/347	Marchadier et al., 2011	yes	Lestini., 2007
PcrA	1	739	739	NA	RpoB	188-1007/1093	Marchadier et al., 2011	yes	Delumeau et al., 2011
RpoB	1	604	1193	NA	PcrA	1-739/739	Marchadier et al., 2011	yes	Delumeau et al., 2011
RpoB	1	604	1193	NA	RpoB	188-1007/1093	Marchadier et al., 2011	yes	Delumeau et al., 2011
DnaG	ACOC				AcoC	116-244/398	Marchadier et al., 2011	high
DnaG	DNAC				DnaC	1-454/454	Marchadier et al., 2011	yes	Noirot-gros et al., 2002
DnaG	DIVIVA	41	164	164	DivVA	41-131/164	Marchadier et al., 2011	high
DnaG					SbcE	354-569/963	Marchadier et al., 2011	high
DivIVA					RacA	full	Wu and Errington, 2003	yes	Wu and Errington, 2003
DivIVA					DivIVA	81-164/164	Marchadier et al., 2011	yes	Oliva et al., 2010
AcoC					YkoT	1-337/337	Marchadier et al., 2011
AcoC					YkcC	1-323/323	Marchadier et al., 2011
YozD	ACOC	73	143	398	AcoC	73-143/398	Marchadier et al., 2011	high
YozD	RACA	14	142	184	RacA	68-133/184	Marchadier et al., 2011	high
YozD	YQBO	629	713	1585	yqbO	629-713/1585	Marchadier et al., 2011	high
YozD	YBDM	13	83	256	PrkD	13-83/256	Marchadier et al., 2011	high
YozD	YOZD	1	58	58	yozD	1-58/58	Marchadier et al., 2011	high
MutL					YzrF	78-126/215	Marchadier et al., 2011
HtrC					RacA	71-184/184	Marchadier et al., 2011	high
HtrC					YvcJ	93-295/295	Marchadier et al., 2011	high
ZapA					YdeL	213-265/463	Marchadier et al., 2011
ZapA					DivIVA	1-164/164	Marchadier et al., 2011	yes	Gueiros-Filho et al., 2002
Notes: Biological relevance of a PPi is considered as "High" when detected: i) between a bait and several overlapping fragments of a prey or ii) between a prey and two mutated variants of the same bait ; When demonstrated expeirementally, it is indicated as a "Yes" with corresponding references. "Potential substrate" refers to the identification of interaction a prey protein withboth a kinase and…
					Pie chart summary of biological relevance of PPis. SMID (Specific Minimal Iteracting Domains)
