# Supplementary material for: Protein-tyrosine phosphorylation interaction network in Bacillus subtilis reveals new substrates, kinase activators and kinase cross-talk
Source: Front Microbiol. 2014 Oct 22;5:538. doi: 10.3389/fmicb.2014.00538 (PMC4205851; doi:10.3389/fmicb.2014.00538)
Supplement: Supplementary file 3 [file Table3.XLSX]

## Sheet: Functional classification
Table S4: Functional classification of the protein-protein interaction network centered on Y-kinase in B. subtilis.
Functional class		Protein	Function
Post translational mofification
phosphorylation
	BSU00660	YabT	Ser/thr kinase	http://biocyc.org/BSUB/NEW-IMAGE?object=BSU00660-MONOMER
	BSU02030	PrkD	Ser/thr kinase	http://biocyc.org/BSUB/NEW-IMAGE?object=BSU02030-MONOMER
	BSU04690	RsbT	Ser/thr kinase	http://bsubcyc.org/BSUB/NEW-IMAGE?type=GENE&object=BSU04690
	BSU27785	YrzF	Ser/thr kinase	http://bsubcyc.org/BSUB/NEW-IMAGE?type=GENE&object=BSU27785
	BSU35500	DegS	Histidine kinase	http://biocyc.org/BSUB/NEW-IMAGE?object=BSU35500-MONOMER
	BSU39660	YxdJ	phosphorelay response regulator	http://biocyc.org/BSUB/NEW-IMAGE?type=GENE-IN-REG-SUMMARY&object=BSU39660
	BSU34360	PtkB	tyrosine kinase	http://biocyc.org/BSUB/NEW-IMAGE?object=BSU34360-MONOMER
	BSU36250	PtkA	tyrosine kinase	http://biocyc.org/BSUB/NEW-IMAGE?type=GENE&object=BSU36250
	BSU36260	TkmA	tyrosine kinase PtkA modulator	http://biocyc.org/BSUB/NEW-IMAGE?type=GENE-IN-MAP&object=BSU36260
	BSU34370	TkmB	tyrosine kinase PtkB modulator	http://biocyc.org/BSUB/NEW-IMAGE?type=GENE-IN-MAP&object=BSU34370
	BSU07880	YfkJ	tyrosine phosphatase	http://biocyc.org/BSUB/NEW-IMAGE?object=BSU07880-MONOMER
	BSU36240	PtpZ	tyrosine phosphatase	http://biocyc.org/BSUB/NEW-IMAGE?type=GENE&object=BSU36240
	BSU36930	YwlE	tyrosine phosphatase	http://biocyc.org/BSUB/NEW-IMAGE?object=BSU36930-MONOMER
	BSU00640	SpoIIE	serine phosphatase	http://biocyc.org/BSUB/NEW-IMAGE?object=BSU00640-MONOMER
	BSU34770	YvcJ	GTPase/kinase	http://biocyc.org/BSUB/NEW-IMAGE?object=BSU34770-MONOMER
Methylation
	BSU10160	YhgE	putative methyl accepting protein	http://biocyc.org/BSUB/NEW-IMAGE?type=ENZYME&object=BSU10160-MONOMER
Proteolysis
	BSU27340	YrrO	putative peptidase activity	http://biocyc.org/BSUB/NEW-IMAGE?object=BSU27340-MONOMER
	BSU40360	HtrC	putative membrane serine protease Do	http://bsubcyc.org/BSUB/NEW-IMAGE?type=GENE&object=BSU40360
Chaperone
	BSU39820	HtpG	class III heat-shock protein	http://biocyc.org/BSUB/NEW-IMAGE?object=BSU39820-MONOMER
Transcription
	BSU01070	RpoB	RNA polymerase b subunit	http://bsubcyc.org/BSUB/NEW-IMAGE?type=GENE&object=BSU01070
	BSU33660	RghR	transcriptional repressor	http://biocyc.org/BSUB/NEW-IMAGE?type=GENE&object=BSU33660
	BSU01730	SigW	RNA polymerase ECF-type sigma factor	http://biocyc.org/BSUB/NEW-IMAGE?type=GENE-IN-MAP&object=BSU01730
	BSU23590	AnsR	transcriptional regulator (Xre family)	http://biocyc.org/BSUB/NEW-IMAGE?object=BSU23590-MONOMER
	BSU09990	SalA	transcriptional regulator (MarR family)	http://biocyc.org/BSUB/NEW-IMAGE?type=GENE-IN-MAP&object=BSU09990
	BSU27170	FatR	transcriptional repressor	http://biocyc.org/BSUB/NEW-IMAGE?type=ENZYME&object=BSU27170-MONOMER
	BSU07010	YesS	transcriptional regulator (AraC/XylS family)	http://biocyc.org/BSUB/NEW-IMAGE?object=BSU07010-MONOMER
	BSU05240	YdeL	putative PLP-dependent transcriptional regulator	http://bsubcyc.org/BSUB/NEW-IMAGE?type=ENZYME&object=BSU05240-MONOMER
	BSU40010	YxaD	putative transcriptional regulator (MarR family)	http://bsubcyc.org/BSUB/NEW-IMAGE?type=GENE&object=BSU40010
	BSU37620	RsfA	prespore-specific transcriptional regulator	http://bsubcyc.org/BSUB/NEW-IMAGE?type=GENE&object=BSU37620
Translation
	BSU16490	RpsB	ribosomal protein 2	http://biocyc.org/BSUB/NEW-IMAGE?type=GENE-IN-MAP&object=BSU16490
	BSU15720	def	polypeptide deformylase	http://biocyc.org/BSUB/NEW-IMAGE?type=GENE&object=BSU15720
DNA metabolism
	BSU10620	AddB	ATP-dependent deoxyribonuclease (subunit B)	http://biocyc.org/BSUB/NEW-IMAGE?object=BSU10620-MONOMER
	BSU17050	MutL	DNA mismatch repair factor	http://biocyc.org/BSUB/NEW-IMAGE?object=BSU17050-MONOMER
	BSU29029	PolA	DNA polymerase I	http://biocyc.org/BSUB/NEW-IMAGE?type=GENE&object=BSU29090
	BSU06610	PcrA	ATP-dependent DNA helicase	http://biocyc.org/BSUB/NEW-IMAGE?object=BSU06610-MONOMER
	BSU25770	CisA	site-specific DNA recombinase	http://biocyc.org/BSUB/NEW-IMAGE?object=BSU25770-MONOMER
	BSU16940	RecA	SOS repair factor/DNA processing single strand binding protein	http://biocyc.org/BSUB/NEW-IMAGE?type=GENE&object=BSU16940
	BSU09920	SbcE	DSB repair	http://biocyc.org/BSUB/NEW-IMAGE?object=BSU09920-MONOMER
	BSU40440	DnaC	replicative DNA helicase	http://biocyc.org/BSUB/NEW-IMAGE?type=GENE-IN-MAP&object=BSU40440
	BSU09930	YhaM	3'-5' exonuclease	http://biocyc.org/BSUB/NEW-IMAGE?object=BSU09930-MONOMER
	BSU25330	YqfF	phosphodiesterase	http://bsubcyc.org/BSUB/NEW-IMAGE?type=GENE&object=BSU25330
	BSU29250	NrnA	oligoribonuclease (nanoRNAse), 3',5'-bisphosphate nucleotidase	http://bsubcyc.org/BSUB/NEW-IMAGE?type=GENE&object=BSU29250
Cell cycle/Cell division
	BSU37030	RacA	chromosome-anchoring protein	http://biocyc.org/BSUB/NEW-IMAGE?object=BSU37030-MONOMER
	BSU27990	MinD	ATPase activator of MinC	http://biocyc.org/BSUB/NEW-IMAGE?type=GENE-IN-REG-SUMMARY&object=BSU27990
	BSU14850	FtsW	cell-division protein	http://biocyc.org/BSUB/NEW-IMAGE?type=GENE-IN-MAP&object=BSU14850
	BSU28610	ZapA	cell-division protein	http://biocyc.org/BSUB/NEW-IMAGE?object=BSU28610-MONOMER
	BSU28000	MinC	cell-division regulator	http://biocyc.org/BSUB/NEW-IMAGE?object=BSU28000-MONOMER
	BSU15420	DivIVA	cell-division initiation protein	http://biocyc.org/BSUB/NEW-IMAGE?object=BSU15420-MONOMER
Transport
	BSU14400	FruA	phosphotransferase system (PTS) fructose-specific enzyme IIABC component	http://biocyc.org/BSUB/NEW-IMAGE?type=ENZYME&object=BSU14400-MONOMER
	BSU07800	TreP	phosphotransferase system (PTS) trehalose-specific enzyme IIBC component	http://biocyc.org/BSUB/NEW-IMAGE?object=BSU07800-MONOMER
	BSU11400	AppC	oligopeptide ABC transporter	http://biocyc.org/BSUB/NEW-IMAGE?type=GENE-IN-REG-SUMMARY&object=BSU11400
	BSU15650	YloB	calcium transport ATPase	http://biocyc.org/BSUB/NEW-IMAGE?object=BSU15650-MONOMER
	BSU04360	MntH	manganese transporter	http://biocyc.org/BSUB/NEW-IMAGE?type=GENE&object=BSU04360
	BSU33500	CopA	copper transporter ATPase	http://biocyc.org/BSUB/NEW-IMAGE?object=BSU33500-MONOMER
	BSU09900	NatB	Na+ exporter	http://biocyc.org/BSUB/NEW-IMAGE?object=BSU09900-MONOMER
	BSU31600	MrpA	Na+/H+ antiporter	http://biocyc.org/BSUB/NEW-IMAGE?object=BSU31600-MONOMER
	BSU33420	NhaK	Na+/H+ antiporter	http://biocyc.org/BSUB/NEW-IMAGE?object=BSU33420-MONOMER
	BSU03740	YclI	putative transporter	http://bsubcyc.org/BSUB/NEW-IMAGE?type=GENE&object=BSU03740
	BSU14370	YknZ	putative permease	http://bsubcyc.org/BSUB/NEW-IMAGE?type=GENE&object=BSU14370
	BSU34570	SwrC	transporter/ swarming	http://biocyc.org/BSUB/NEW-IMAGE?type=GENE&object=BSU34520
	BSU25570	ComEC	DNA channel for uptake in competent cells	http://bsubcyc.org/BSUB/NEW-IMAGE?type=GENE&object=BSU25570
	BSU35300	SecA	translocase binding subunit (ATPase)	http://bsubcyc.org/BSUB/NEW-IMAGE?type=GENE&object=BSU35300
Biosynthesis of macromolecules
	BSU06360	GuaA	GMP synthetase	http://bsubcyc.org/BSUB/NEW-IMAGE?type=GENE&object=BSU06360
	BSU15560	PyrE	orotate phosphoribosyltransferase	http://bsubcyc.org/BSUB/NEW-IMAGE?type=GENE&object=BSU15560
	BSU13390	YkoT	putative glycosyltransferase	http://bsubcyc.org/BSUB/NEW-IMAGE?type=GENE&object=BSU13390
	BSU12890	YkcC	putative glycosyltransferase	http://bsubcyc.org/BSUB/NEW-IMAGE?type=GENE&object=BSU12890
	BSU03480	SrfAA	surfactin synthetase	http://bsubcyc.org/BSUB/NEW-IMAGE?type=GENE&object=BSU03480
	BSU15590	sat	sulfate adenylyltransferase	http://bsubcyc.org/BSUB/NEW-IMAGE?type=GENE&object=BSU15590
Metabolic process
Central intermediary metabolism
	BSU24030	BfmBB	E2 subunit, lipoamide acyltransferase	http://bsubcyc.org/BSUB/NEW-IMAGE?type=NIL&object=BSU24030&redirect=T
	BSU08080	AcoC	dihydrolipoamide acetyltransferase, E2 component	http://bsubcyc.org/BSUB/NEW-IMAGE?type=GENE&object=BSU08080
	BSU37180	FadF	oxidoreductase	http://biocyc.org/BSUB/NEW-IMAGE?type=GENE&object=BSU37180
Other processes
	BSU34520	CotQ	sope coat protein/putative oxidoreductase	http://bsubcyc.org/BSUB/NEW-IMAGE?type=GENE&object=BSU34520
	BSU16210	FliF	flagellar basal-body M-ring protein	http://bsubcyc.org/BSUB/NEW-IMAGE?type=GENE&object=BSU16210
	BSU39230	WapA	cell wall-associated protein precursor	http://bsubcyc.org/BSUB/NEW-IMAGE?type=GENE&object=BSU39230
Prophages
	BSU26030	YqbO	putative lytic transglycosylase/skin element	http://bsubcyc.org/BSUB/NEW-IMAGE?type=GENE&object=BSU26030
	BSU26150	YqbD	putative DNA wielding protein/skin element	http://bsubcyc.org/BSUB/NEW-IMAGE?type=GENE&object=BSU26150
	BSU12730	XhlA	cell lysis/PBSX	http://bsubcyc.org/BSUB/NEW-IMAGE?type=GENE&object=BSU12790
	BSU21390	YomE	putative glycosyl hydrolase/SPbeta	http://bsubcyc.org/BSUB/NEW-IMAGE?type=GENE&object=BSU21390
Unknown
	BSU34840	YvcB	conserved hypothetical	http://bsubcyc.org/BSUB/NEW-IMAGE?type=GENE&object=BSU34840
	BSU10000	YhaH	hypothetical/acid tolerance protein	http://bsubcyc.org/BSUB/NEW-IMAGE?type=GENE&object=BSU10000
	BSU19660	YozD	conserved hypothetical	http://bsubcyc.org/BSUB/NEW-IMAGE?type=GENE&object=BSU19660
