# Supplementary material for: Protein-tyrosine phosphorylation interaction network in Bacillus subtilis reveals new substrates, kinase activators and kinase cross-talk
Source: Front Microbiol. 2014 Oct 22;5:538. doi: 10.3389/fmicb.2014.00538 (PMC4205851; doi:10.3389/fmicb.2014.00538)
Supplement: Supplementary file 4 [file Table4.XLSX]

## Sheet: Feuil1
Colonne1	Colonne2
Table S4-A: List of Oligonuteotides used for cloning and strain constructs
	Oligonucleotides
Protein expressions
ptkA_fwd	cgcggatccatggcgcttagaaaaaacaga
ptkA_rev	aaaactgcagttatttttgcatgaaattgtcc
ptkA_K59M_fwd	ggggaaggaatgtcaacaacggccgccaacctggctgtc
ptkA_K59M_rev	cgttgttgacattccttcccccggacaagccgatgtaat
minD_fwd	cgcggatccatgggtgaggctatcgtaat
minD_rev	aaaactgcagtgacacagcatatgctttgtc
divIVA_fwd	cgcggatccatgccattaacgccaaatgat
divIVA_rev	aaaactgcagcagagaatttattccttttcctc
prkC_K40D_fwd	agtcgcaattgatatcctgcggtttgactatgcaaatg
prkC_K40D_rev	caaaccgcaggatatcaattgcgacttcacggtctagaatg
yabT_K55D_fwd	tgttgccttagatgtgagtgatgacagcctgtctattac
yabT_K55D_rev	catcactcacatctaaggcaacatgtccatctgatgtt
prkD_K54D_fwd	ttatgtcttagatcagcttcggccgacaaaagccaaaaag
prkD_K54D_rev	gccgaagctgatctaagacataaggtgtttgagctagg
ptkA_K59D_fwd	ggggaaggagattcaacaacggccgccaacctggctgtc
ptkA_K59D_rev	cgttgttgaatctccttcccccggacaagccgatgtaat
rsbW_fwd	cgcggatccatgaagaataatgctgattac
rsbW_rev	aaaactgcagttagttagtttcgtagtttttga
rsbW_N53A_fwd	gcgtgcacagctgcggttcagcacgcttacaaagaagataaa
rsbW_N53A_rev	gctgaaccgcagctgtgcacgcctcactgactgcgattttc
hprk_fwd	cgcggatccatggcaaaggttcgcacaaaag
hprk_rev	aaaactgcagctattcttcttgttcaccgtcttc
hprk_K159M_fwd	cggcgtcggaatgagcgaaacagcgctagagcttgtgaaaagag
hprk_K159M_rev	ctgtttcgctcattccgacgccgctttttcctgtgatcagcacg
spoIIAB_fwd	cgcggatccatgaaaaatgaaatgcaccttg
spoIIAB_rev	aaaactgcagttaattacaaagcgctttgct
spoIIAB_N50A_fwd	gctgtcacggctgcgattatccatggatatgaagagaactgtg
spoIIAB_N50A_rev	gataatcgcagccgtgacagcctctgacacgactgttttgat
rsbT_fwd	cgcggatccatgaacgaccaatcctgtgtaag
rsbT_rev	aaaactgcagctaccgaagccatttgatggcttg
rsbT_N49A_fwd	ttagccagggctatttatttatatgccggcaaagggcagattg
rsbT_N49A_rev	taaataaatagccctggctaattctgaaatagccgttgtaattc
rsbS_fwd	cgcggatccatgagacatccgaaaatcccga
rsbS_rev	aaaactgcagctattcccccaattcccgctt
rsbV_fwd	cgcggatccatgaatataaatgttgatgtg
rsbV_rev	aaaactgcagtcattgcactccaccttct
spoAA_fwd	cgcggatccatgagccttggaattgacatg
spoAA_rev	aaaactgcagtcatgatgccaccccca
spoIIE_fwd	cgcggatccatggaaaaagcagaaagacaggttgaagagctgattgaggatgag
spoIIE_rev	tcccccgggttatgaaatttcttgtttgttttg
prpC_fwd	cgcggatccatgttaacagccttaaaaacaga
prpC_rev	aaaactgcagttagcactgatcttcaccct
Protein expressions
ptkA_fwd	cgcggatccatggcgcttagaaaaaacaga
ptkA_rev	aaaactgcagttatttttgcatgaaattgtcc
ptkA_K59M_fwd	ggggaaggaatgtcaacaacggccgccaacctggctgtc
ptkA_K59M_rev	cgttgttgacattccttcccccggacaagccgatgtaat
minD_fwd	cgcggatccatgggtgaggctatcgtaat
minD_rev	aaaactgcagtgacacagcatatgctttgtc
divIVA_fwd	cgcggatccatgccattaacgccaaatgat
divIVA_rev	aaaactgcagcagagaatttattccttttcctc
PrkC_K40D_fwd	agtcgcaattgatatcctgcggtttgactatgcaaatg
PrkC_K40D_rev	caaaccgcaggatatcaattgcgacttcacggtctagaatg
YabT_K55D_fwd	tgttgccttagatgtgagtgatgacagcctgtctattac
YabT_K55D_rev	catcactcacatctaaggcaacatgtccatctgatgtt
YbdM_K54D_fwd	ttatgtcttagatcagcttcggccgacaaaagccaaaaag
YbdM_K54D_rev	gccgaagctgatctaagacataaggtgtttgagctagg
ptkA_K59D_fwd	ggggaaggagattcaacaacggccgccaacctggctgtc
ptkA_K59D_rev	cgttgttgaatctccttcccccggacaagccgatgtaat
rsbW_fwd	cgcggatccatgaagaataatgctgattac
rsbW_rev	aaaactgcagttagttagtttcgtagtttttga
rsbW_N53A_fwd	gcgtgcacagctgcggttcagcacgcttacaaagaagataaa
rsbW_N53A_rev	gctgaaccgcagctgtgcacgcctcactgactgcgattttc
hprk_fwd	cgcggatccatggcaaaggttcgcacaaaag
hprk_rev	aaaactgcagctattcttcttgttcaccgtcttc
hprk_K159M_fwd	cggcgtcggaatgagcgaaacagcgctagagcttgtgaaaagag
hprk_K159M_rev	ctgtttcgctcattccgacgccgctttttcctgtgatcagcacg
spoIIAB_fwd	cgcggatccatgaaaaatgaaatgcaccttg
spoIIAB_rev	aaaactgcagttaattacaaagcgctttgct
spoIIAB_N50A_fwd	gctgtcacggctgcgattatccatggatatgaagagaactgtg
spoIIAB_N50A_rev	gataatcgcagccgtgacagcctctgacacgactgttttgat
rsbT_fwd	cgcggatccatgaacgaccaatcctgtgtaag
rsbT_rev	aaaactgcagctaccgaagccatttgatggcttg
rsbT_N49A_fwd	ttagccagggctatttatttatatgccggcaaagggcagattg
rsbT_N49A_rev	taaataaatagccctggctaattctgaaatagccgttgtaattc
rsbS_fwd	cgcggatccatgagacatccgaaaatcccga
rsbS_rev	aaaactgcagctattcccccaattcccgctt
rsbV_fwd	cgcggatccatgaatataaatgttgatgtg
rsbV_rev	aaaactgcagtcattgcactccaccttct
spoAA_fwd	cgcggatccatgagccttggaattgacatg
spoAA_rev	aaaactgcagtcatgatgccaccccca
spoIIE_fwd	cgcggatccatggaaaaagcagaaagacaggttgaagagctgattgaggatgag
spoIIE_rev	tcccccgggttatgaaatttcttgtttgttttg
prpC_fwd	cgcggatccatgttaacagccttaaaaacaga
prpC_rev	aaaactgcagttagcactgatcttcaccct
Gene knockouts
minD_kn_fwd	ccggaattcaggcggagtaggtaagacaac
minD_kn_rev	cgcggatccggtgatttctgattctgttaac
CFP fusions
minD_cfp_fwd	attgggcccatgggtgaggctatcgta
minD_cfp_rev	ccgctcgaggaattcagatcttactccgaaaaatgac
ptkA_cfp_fwd	attgggcccatggcgcttagaaaaaac
ptkA_cfp_rev	ccgctcgaggaattctttttgcatgaaattgtcc
Yeast two hybrid (Gal4_BD fusions)
ptkA-f	ttggcgcttagaaaaaacagag
ptkA-r	cgcgtcgacttatttttgcatgaaattgtccttg
tkmA-f	atgggagaatctacaagcttaa
tkmA-r	cgcgtcgacctaagcgccaaaatgtccactcc
yabT-f	atgatgaacgacgctttgacgagt
yabT-r	cgcgtcgactcagattaagaaaaagataatataggcg
spoIIE-f	atggaaaaagcagaaagaagagtg
spoIIE-r	cgcgtcgacttatgaaatttcttgtttgttttgaaag
yveL-f	gtgatctttagaaaaaagaaagc
yveL-r	cgcgtcgacttagtaggaatagtgttccgattt
ptpZ-f	atgatcgatattcactgtcacattc
ptpz-r	cgcgtcgacttaaaaaaaaccaaacaattttcttc
yfkJ-f	atgataagcgtgttatttgtttgt
yfkJ-r	cgcgtcgacttacaattgtttttctttttgaatggatg
ywlE-f	atggatattatttttgtctgtac
ywlE-r	cgcgtcgacttatctacggtcttttttcagctgt
yveK-f	atgaatgagaatatgagtttcaaag
yveK-r	aaaactgcagttactccccgaaatgttttatcccg
prkD-f	atggcattaaaacttctaaaaaaactgc
prkD-r	cgcgtcgacttatgtgaccgattgaatggc
minD-f	ttgggtgaggctatcgtaat
minD-r	acgcgtcgacttaagatcttactccgaaaa
salA-f	atgataagagaagatgaagtaag
salA-r	cgcgtcgacttatacctgcactgacatttt
minC-f	gtgaagaccaaaaagcagca
minC-r	acgcgtcgactcacattcctccctcaagcc
yvcJ-f	atgagtgttagtgaatcacatgat
yvcJ-r	cgcgtcgacttatttccggcttctcttttcaa
Table S4-B: List of strains
Strain	Description	Reference
Wild type	B. subtilis 168 trp-, ∆lysA	Jers et al., 2010
SL001	Bs168, trp-, ∆lysA, ∆ptkA	Jers et al., 2010
SL003	Bs168, trp- , cfp-ptkA	Jers et al., 2011
SL002	Bs168, trp-, minD::pMUTIN2	This work
SL004	Bs168, trp-, minD::pMUTIN2 ∆ptkA	This work
LH165	Bs168 zapA::SpcR	L.Hamoen; (1)
BMR210	Bs168 ∆lysA zapA::SpcR	This work
BMR211	Bs168 ∆lysA ∆ptkA zapA::SpcR	This work
(1) Kawai Y, Ogasawara N., 2006; PMID: 16549676
